# Supplementary material for: Fractional Factorial Design to Evaluate the Synthesis and Electrochemical Transfer Parameters of h-BN Coatings
Source: Nanomaterials (Basel). 2023 Nov 22;13(23):2992. doi: 10.3390/nano13232992 (PMC10708287; doi:10.3390/nano13232992)
Supplement: Supplementary file 1 [file nanomaterials-13-02992-s001.zip]

Archive with 1 entries (1 files):
- nanomaterials-2658476-supplementary.pdf
